# Supplementary material for: Interplay between midbrain and dorsal anterior cingulate regions arbitrates lingering reward effects on memory encoding
Source: Nat Commun. 2020 Apr 14;11:1829. doi: 10.1038/s41467-020-15542-z (PMC7156375; doi:10.1038/s41467-020-15542-z)
Supplement: Supplementary file 4 — Source Data [file 41467_2020_15542_MOESM4_ESM.xlsx]

## Sheet: Figure 1E
-1	+1	+5		Participant ID
0.565217	0.625	0.666667		01
0.625	0.611111	0.777778		02
0.625	0.722222	0.944444		03
0.541667	0.666667	0.666667		04
0.666667	0.833333	0.888889		05
0.73913	0.666667	0.722222		06
0.458333	0.722222	0.888889		07
0.166667	0.777778	0.764706		08
0.75	0.722222	1		09
0.625	0.666667	0.777778		10
0.434783	0.555556	0.666667		11
0.708333	0.833333	0.388889		12
0.458333	0.611111	0.666667		13
0.75	0.5	0.722222		14
0.375	0.777778	0.944444		15
0.434783	0.777778	0.647059		16
0.416667	0.5	0.555556		17
0.565217	0.666667	0.944444		18
0.541667	0.5	0.611111		19
0.833333	0.777778	0.882353		20
0.473684	0.705882	0.833333		21
0.583333	0.833333	0.882353		22
0.541667	0.611111	0.529412		23
0.695652	0.5	0.555556		24
0.458333	0.666667	0.611111		25
0.375	0.5	0.777778		26
0.391304	0.529412	0.388889		27
0.458333	0.666667	0.555556		28
0.708333	0.722222	0.944444		29
0.458333	0.722222	0.666667		30
0.583333	0.555556	0.833333		31
0.73913	0.833333	0.944444		32
0.458333	0.777778	0.722222		33

## Sheet: Figure 1F
Lo	Me	Hi		Participant ID
0.631579	0.666667	0.529412		01
0.6	0.8	0.6		02
0.8	0.75	0.7		03
0.75	0.6	0.5		04
0.75	0.85	0.75		05
0.65	0.8	0.684211		06
0.7	0.65	0.65		07
0.368421	0.7	0.5		08
0.75	0.85	0.85		09
0.55	0.75	0.75		10
0.55	0.5	0.578947		11
0.8	0.5	0.65		12
0.6	0.55	0.55		13
0.65	0.7	0.65		14
0.75	0.7	0.55		15
0.55	0.7	0.555556		16
0.55	0.45	0.45		17
0.631579	0.75	0.75		18
0.5	0.7	0.45		19
0.95	0.85	0.684211		20
0.6	0.8	0.631579		21
0.85	0.684211	0.7		22
0.6	0.631579	0.45		23
0.421053	0.75	0.6		24
0.45	0.7	0.55		25
0.4	0.65	0.55		26
0.368421	0.368421	0.55		27
0.6	0.5	0.55		28
0.5	0.95	0.9		29
0.55	0.75	0.5		30
0.6	0.55	0.8		31
0.85	0.85	0.789474		32
0.7	0.7	0.5		33

## Sheet: Figure 2E
-1	+1	+5		Participant ID
0.576631	0.592326	0.657077		01
0.651373	0.718549	0.843966		02
0.665513	0.734187	0.8253		03
0.534988	0.61002	0.774435		04
0.709739	0.771277	0.841206		05
0.716733	0.694344	0.661144		06
0.608799	0.650127	0.788299		07
0.438266	0.619244	0.678281		08
0.73093	0.793548	0.9033		09
0.633417	0.698248	0.782223		10
0.487882	0.561803	0.719215		11
0.741479	0.728506	0.527236		12
0.510137	0.644517	0.670349		13
0.614332	0.570169	0.698833		14
0.555339	0.729606	0.878944		15
0.539834	0.750462	0.782443		16
0.379393	0.42258	0.536919		17
0.627873	0.664695	0.837092		18
0.511173	0.467364	0.570139		19
0.715073	0.779576	0.859022		20
0.592891	0.663026	0.852853		21
0.671818	0.763631	0.858996		22
0.524263	0.503882	0.546854		23
0.678633	0.582053	0.550427		24
0.520277	0.684862	0.642083		25
0.427709	0.504342	0.698505		26
0.478946	0.44515	0.399767		27
0.458463	0.488694	0.555621		28
0.725114	0.834008	0.793656		29
0.503405	0.61017	0.66698		30
0.552572	0.632339	0.787312		31
0.723309	0.795509	0.938895		32
0.548796	0.65414	0.777618		33

## Sheet: Figure 2F
Lo	Me	Hi		Participant ID
0.537669	0.727928	0.560437		01
0.73861	0.762372	0.712907		02
0.716129	0.740875	0.767996		03
0.678259	0.677801	0.563382		04
0.828349	0.801966	0.691908		05
0.673394	0.707563	0.691264		06
0.659005	0.676287	0.711932		07
0.514168	0.590034	0.631589		08
0.798895	0.836382	0.792501		09
0.674783	0.766054	0.673052		10
0.625927	0.603204	0.539769		11
0.669807	0.678662	0.648753		12
0.538765	0.594954	0.691283		13
0.717078	0.705104	0.461151		14
0.828281	0.756111	0.579497		15
0.65606	0.689683	0.726996		16
0.431639	0.441849	0.465403		17
0.658988	0.757763	0.71291		18
0.471036	0.534634	0.543006		19
0.873533	0.800757	0.679382		20
0.68525	0.787963	0.635558		21
0.776156	0.760715	0.757574		22
0.560997	0.588017	0.425986		23
0.529034	0.725288	0.556792		24
0.490488	0.674373	0.682361		25
0.526775	0.53323	0.570551		26
0.404283	0.452358	0.467221		27
0.505873	0.499657	0.497248		28
0.681193	0.8188	0.852785		29
0.617619	0.630278	0.532659		30
0.67503	0.706228	0.590965		31
0.839332	0.891967	0.726415		32
0.684103	0.72117	0.575281		33

## Sheet: Figure 2G
Hit	Miss		Participant ID
0.634616	0.548774		01
0.743966	0.706115		02
0.752804	0.686645		03
0.661322	0.596612		04
0.80216	0.658524		05
0.698966	0.685989		06
0.700203	0.626686		07
0.63308	0.50498		08
0.824967	0.669858		09
0.728806	0.626692		10
0.621737	0.550246		11
0.710501	0.612578		12
0.629295	0.535784		13
0.651003	0.49998		14
0.78652	0.550446		15
0.690169	0.617245		16
0.456889	0.426927		17
0.743557	0.563322		18
0.556089	0.489366		19
0.808568	0.65751		20
0.764239	0.465813		21
0.767511	0.710924		22
0.568837	0.457787		23
0.684437	0.490058		24
0.638139	0.526213		25
0.568413	0.470021		26
0.469189	0.427915		27
0.499435	0.491514		28
0.796657	0.666524		29
0.611022	0.545368		30
0.678788	0.595713		31
0.851061	0.67619		32
0.688316	0.594261		33

## Sheet: Figure 3B
-1	+1	+5		Participant ID
-0.0329477	-0.00421803	0.257006		01
-0.00605789	0.0868953	0.0776458		02
-0.23667	0.0733285	0.0161387		03
-0.0347907	0.0589966	0.220001		04
-0.0338633	-0.0803485	0.140773		05
0.0630539	0.253419	0.175299		06
-0.0911134	0.160287	0.094481		07
-0.0628413	0.203351	0.381661		08
-0.183131	0.215923	0.0351622		09
-0.091152	0.105827	-0.101677		10
0.153611	0.0609537	0.124409		11
-0.0151101	-0.0233163	-0.113653		12
-0.143561	0.168288	0.119099		13
-0.0417865	-0.0740942	0.190006		14
-0.216563	0.306958	0.207134		15
0.0361003	-0.0260216	0.12611		16
-0.114236	-0.0743537	0.209165		17
-0.130047	0.150252	0.321279		18
-0.0131894	0.00590856	0.274417		19
0.00303446	-0.0173036	-0.0808672		20
-0.0647425	-0.0808038	0.119735		21
-0.104933	0.0760994	0.116585		22
-0.0171557	0.101816	0.0726585		23
0.0144383	0.10686	0.1608		24
-0.0503763	0.057269	-0.018053		25
-0.174887	0.18964	0.354413		26
-0.136011	-0.0256593	0.158963		27
0.1019	0.164983	0.137548		28
-0.0331612	-0.125489	0.045583		29
0.0327018	0.125754	0.283268		30
-0.0578725	0.000369038	0.0477886		31
-0.0779432	0.221242	0.373222		32
-0.121675	0.0103297	0.324099		33

## Sheet: Figure 3C
-1	+1	+5		Participant ID
0.0311263	0.0501373	0.245065		01
0.0476776	-0.0182036	0.16246		02
-0.255296	0.0948947	0.0669312		03
-0.0097822	0.0716249	0.181251		04
0.0330118	-0.0518897	0.0803999		05
0.0574835	0.164958	0.219132		06
-0.0873246	0.183686	0.133297		07
0.0661314	0.136111	0.264542		08
-0.0801436	0.236536	0.112853		09
-0.162504	0.171145	0.0704217		10
0.0949312	0.0680514	-0.0590966		11
0.0960426	-0.0619566	-0.184708		12
-0.101205	0.0419682	0.0924733		13
-0.0564913	0.000887471	0.0516343		14
-0.108182	0.21572	0.18442		15
-0.195407	0.0377825	0.208877		16
-0.117636	0.0531296	0.173049		17
-0.123665	0.130889	0.252342		18
0.0592565	0.04945	0.205177		19
0.00964859	0.00832239	0.00686787		20
-0.0981954	-0.00637918	0.153214		21
-0.037662	0.0131204	0.154587		22
-0.00233222	0.0583586	-0.0231926		23
-0.067476	0.170648	0.0757797		24
-0.0866559	0.104695	0.0867148		25
-0.14822	0.194727	0.311981		26
-0.126878	0.0319307	0.0486707		27
-0.00610598	0.0276532	0.192621		28
-0.017431	-0.0302108	0.0923381		29
-0.0802557	0.121383	0.252821		30
-0.025859	0.0844539	0.0488539		31
-0.107979	0.104705	0.255182		32
-0.0791145	-0.0161992	0.361975		33

## Sheet: Figure 3E
-1	+1	+5		Participant ID
-0.00482265	0.00664767	0.182292		01
-0.0190783	0.0258862	0.148099		02
-0.179746	0.0763564	0.0674105		03
-0.0801534	0.0144431	0.444699		04
0.073641	-0.0880705	0.21046		05
0.0415709	0.110211	-0.139198		06
-0.147036	0.164765	0.13014		07
0.000344576	0.189555	0.635022		08
-0.43882	0.376944	0.1651		09
-0.0212809	0.0345779	-0.0270424		10
0.0857766	0.0522751	0.337007		11
0.165472	-0.339532	-0.350416		12
-0.420156	-0.038028	0.0893048		13
-0.108786	-0.149025	0.300764		14
-0.291218	0.309901	0.0725761		15
0.125728	0.24161	0.38704		16
-0.166426	-0.357099	0.627381		17
-0.12048	0.0569352	0.407246		18
-0.0565154	-0.0499877	0.344823		19
0.0678256	-0.0862706	-0.0196951		20
-0.00281177	-0.129628	0.12359		21
-0.238435	0.257592	0.167715		22
0.0422997	0.0413684	0.217801		23
0.127198	0.0889758	0.225082		24
-0.158221	0.0453623	0.0518232		25
-0.270762	0.0713097	0.559259		26
-0.156558	-0.0363522	0.100019		27
-0.113037	0.00433805	0.171382		28
-0.179267	-0.0574737	0.0967508		29
0.0967602	0.134506	0.417352		30
-0.139388	-0.115353	-0.0849285		31
-0.0698495	0.144617	0.477927		32
-0.252756	0.00408783	0.436202		33

## Sheet: Figure 3F
-1	+1	+5		Participant ID
0.0727632	0.06392	0.171965		01
0.0811262	0.142733	0.16307		02
-0.21643	-0.0615513	0.0945072		03
0.132085	-0.0774565	0.210334		04
-0.0228095	-0.105664	0.224085		05
-0.120127	0.459483	0.355533		06
-0.188959	0.120119	0.0780187		07
0.016172	0.0704343	0.416264		08
-0.303288	0.445453	0.21284		09
-0.159532	0.151997	0.0723663		10
0.0656613	0.131216	0.13423		11
0.486973	-0.454329	-0.445759		12
-0.128908	0.0733369	0.0984447		13
0.00269531	-0.0656433	0.316415		14
-0.230062	0.235995	0.133709		15
-0.0443638	0.0685175	0.520258		16
-0.111556	-0.233923	0.290862		17
-0.234926	0.162479	0.432122		18
0.0906822	-0.0689943	0.133302		19
0.0173379	-0.0673563	-0.13103		20
0.0206436	-0.103701	0.339643		21
-0.0901489	0.171997	0.123654		22
-0.0324181	0.0124876	-0.0541576		23
0.188851	0.402909	0.231595		24
-0.0812989	0.186509	-0.0256071		25
-0.134009	0.112922	0.395489		26
-0.0872856	0.0184087	0.0229162		27
0.0776311	-0.115856	0.175728		28
0.126405	-0.0686615	0.194503		29
0.144299	0.186233	0.375156		30
0.0569302	0.121218	-0.054418		31
0.0425891	0.115244	0.276855		32
-0.0360572	0.0195171	0.285592		33

## Sheet: Figure 3H
-1	+1	+5		Participant ID
-0.0951525	0.0238782	0.0928462		01
0.0513089	-0.0404447	0.0257789		02
-0.112566	-0.0515305	0.0117124		03
0.0626509	0.0186047	0.0785901		04
-0.00111788	0.0843258	0.170644		05
-0.00179321	0.193444	0.284335		06
-0.0140889	0.0804839	-0.0140591		07
0.0134382	0.11738	0.171858		08
-0.0784955	0.0024961	0.168284		09
-0.0057202	0.0585088	-0.0409872		10
0.192354	-0.0248775	0.237924		11
0.0479455	0.0833465	-0.0366655		12
0.102495	0.0401575	0.22416		13
0.0938215	-0.111208	0.0161389		14
-0.0776902	0.162978	-0.0374044		15
-0.0646354	-0.0135472	0.176439		16
0.00258951	0.0545342	0.103698		17
-0.0950254	0.0997694	0.152731		18
-0.00590246	-0.363004	0.0823954		19
-0.058695	0.0433811	-0.00457104		20
0.0457425	-0.156702	0.238756		21
-0.037986	0.0528426	0.0716232		22
-0.0537186	-0.00724959	-0.0816544		23
0.0915229	0.272998	0.158988		24
-0.104849	-0.0218689	-0.099013		25
-0.0273281	0.0610682	0.283711		26
-0.030545	-0.00578522	0.119897		27
0.204882	-0.0657731	-0.0503851		28
0.00278219	-0.0888503	0.0331778		29
-0.0119847	0.126156	0.0971197		30
0.051547	-0.0653073	-0.0339374		31
0.070785	0.0613108	0.217988		32
-0.0104676	-0.10646	0.224755		33

[truncated: 10 more sheets: Figure 3I, Figure 4B, Figure 4D, Figure 4E, Figure 4G, Figure 4H, Figure 5C, Figure 5E, Supplementary Figure 1B, Supplementary Figure 2B]
